# Supplementary material for: Artificial Intelligence in Orofacial Pain: Diagnostic and Predictive Performance Across Machine Learning and Deep Learning Models
Source: Diagnostics (Basel). 2026 Jun 11;16(12):1801. doi: 10.3390/diagnostics16121801 (PMC13298713; doi:10.3390/diagnostics16121801)
Supplement: Supplementary file 1 [file diagnostics-16-01801-s001.zip]

Archive with 1 entries (1 files):
- diagnostics-4356354-supplementary.pdf
